# Supplementary material for: Engineering of the AAV-Compatible Hair Cell-Specific Small-Size Myo15 Promoter for Gene Therapy in the Inner Ear
Source: Research (Wash D C). 2024 Apr 25;7:0341. doi: 10.34133/research.0341 (PMC11045262; doi:10.34133/research.0341)
Supplement: Supplementary 1 — Figs. S1 to S6 Sequence of the promoters Table S1 [file research.0341.f1.zip]

Archive with 8 entries (8 files):
- figure S1.tif
- figure S2.tif
- figure S3.tif
- figure S4.tif
- Figure S5.tif
- Figure S6.tif
- Sequence of the promoters.pdf
- Table S1.pdf
